# Supplementary material for: GSK-3β in Dendritic Cells Exerts Opposite Functions in Regulating Cross-Priming and Memory CD8 T Cell Responses Independent of β-Catenin
Source: Vaccines (Basel). 2024 Sep 10;12(9):1037. doi: 10.3390/vaccines12091037 (PMC11436163; doi:10.3390/vaccines12091037)
Supplement: Supplementary file 1 [file vaccines-12-01037-s001.zip]

Archive with 1 entries (1 files):
- vaccines-3173025-supplementary.pdf
